# Supplementary material for: Integrated bioinformatics and machine learning identify S100A9 and VGLL1 as hub genes for schizophrenia
Source: Front Psychiatry. 2025 Sep 4;16:1621219. doi: 10.3389/fpsyt.2025.1621219 (PMC12443780; doi:10.3389/fpsyt.2025.1621219)
Supplement: Supplementary Table 1 — 29 DEGs of the training cohort. [file Table1.xlsx]

## Sheet: Sheet1
id	logFC	AveExpr	t	P.Value	adj.P.Val	B
HSD11B1	-0.756942	3.835	-5.11209	2.62e-06	0.0223852	3.46339
NMU	-0.742076	1.50777	-2.91426	0.00477448	0.457041	-2.16026
PVALB	-0.709538	4.21318	-2.27687	0.0258318	0.545143	-3.38522
SH2D2A	-0.697996	1.44717	-2.78092	0.00694697	0.463765	-2.43588
ARHGEF5	-0.679566	1.7934	-2.50038	0.0147337	0.525269	-2.98301
CCNE2	-0.661442	2.74776	-4.07279	0.000119951	0.308635	0.592581
USH1C	-0.647984	1.97941	-2.96527	0.00412435	0.448963	-2.05228
GPR45	-0.623419	0.959855	-2.63156	0.0104329	0.502124	-2.73285
FAAH	-0.614353	3.98648	-2.59712	0.0114351	0.502124	-2.79951
SPRR1A	-0.613829	2.37975	-3.2717	0.00165659	0.373514	-1.37554
LRRC17	-0.612423	1.41954	-3.02815	0.00343587	0.427332	-1.91728
MAG	-0.608094	5.75884	-3.67045	0.000467069	0.373514	-0.428732
IGFBP2	-0.601841	2.79052	-2.32676	0.0228565	0.538285	-3.29813
RASGRP3	-0.597023	2.42533	-2.34431	0.0218845	0.536475	-3.26712
KLK6	-0.596018	5.63599	-3.09713	0.00280439	0.413164	-1.76685
FZD9	-0.593746	0.900784	-2.85445	0.0056568	0.461679	-2.28508
YBX3	0.587977	3.34542	2.89118	0.00509864	0.457041	-2.20864
CD86	0.588946	1.82164	2.79314	0.00671527	0.461679	-2.41102
WWTR1	0.596699	3.13448	2.7949	0.00668267	0.461679	-2.40745
TNFRSF1B	0.625337	2.93546	2.60185	0.0112923	0.502124	-2.79039
CHI3L1	0.633266	4.44795	2.17827	0.0327318	0.571206	-3.55265
CD163	0.687015	2.34948	2.45071	0.0167405	0.532272	-3.07504
VGLL1	0.687377	0.640581	3.65673	0.000488552	0.373514	-0.46246
NID1	0.706518	1.83849	2.5106	0.0143484	0.525269	-2.96387
ZNF345	0.746888	1.00333	3.19211	0.00211057	0.398206	-1.5558
C10orf10	0.884082	3.62659	2.82289	0.00618089	0.461679	-2.35017
SERPINA3	1.09827	4.36899	2.57935	0.0119857	0.507083	-2.83364
S100A9	1.38922	2.00749	3.08321	0.00292237	0.423248	-1.7974
S100A8	1.52019	3.15783	3.37455	0.00120501	0.373514	-1.13815
