# Supplementary material for: Integrated bioinformatics and machine learning identify S100A9 and VGLL1 as hub genes for schizophrenia
Source: Front Psychiatry. 2025 Sep 4;16:1621219. doi: 10.3389/fpsyt.2025.1621219 (PMC12443780; doi:10.3389/fpsyt.2025.1621219)
Supplement: Supplementary Table 2 — 98 DEGs of RRA analysis. [file Table2.xlsx]

## Sheet: Sheet1
Name	pvalue	logFC
S100A8	6.77627e-08	1.45978
SERPINA3	7.15743e-07	1.10143
C10orf10	2.04982e-06	1.0389
S100A9	3.56178e-06	1.22778
PPAP2C	7.49159e-05	-0.588143
FAAH	0.000112524	-0.76902
MAG	0.000184065	-0.671566
ADARB2-AS1	0.000184065	-1.16009
KLK6	0.000368121	-0.615499
CA14	0.000368121	-1.063
HES6	0.000552168	-1.00747
PVALB	0.000736208	-0.861118
NMU	0.000754216	-0.60844
SPRR1A	0.000808786	-0.698629
DLL4	0.000920238	-0.810049
C6orf223	0.00110426	-0.794237
IGFBP2	0.00119865	-0.816266
C21orf88	0.00128827	-0.784306
CHI3L1	0.000464009	0.64702
WWTR1	0.000469633	0.785215
C1orf162	0.000552168	0.945056
TNFRSF1B	0.000736208	0.934029
CLDN9	0.000943528	0.621106
NID1	0.00110426	0.893457
HBD	0.00112764	0.693372
S100A11	0.00128827	0.839936
UBE2NL	0.00147228	0.803974
SLC25A43	0.00165628	0.796816
ARHGAP6	0.00184026	0.794977
WIZ	0.00202424	0.762911
KCTD21	0.00220822	0.765352
EPS8L2	0.00257613	0.75718
MT4	0.00276008	0.763325
CD14	0.00294402	0.741191
PLCD1	0.00312795	0.677007
WAS	0.00331187	0.643925
FAM154B	0.00349578	0.710956
CCL4	0.00367968	0.660887
LSP1	0.00386358	0.630736
TMPRSS5	0.00423134	0.691811
MSI1	0.00441521	0.647939
P2RY8	0.00459907	0.68275
GPSM3	0.00478293	0.624298
ZNF345	0.00496677	0.722178
CCDC57	0.00515061	0.593189
RP11-495P10.9	0.00533443	0.676021
TGFBI	0.00551825	0.706321
VGLL1	0.00558154	0.588128
PMFBP1	0.00570206	0.67274
LMAN2L	0.00606966	0.666818
TMEM176A	0.00625344	0.663861
RGS22	0.00643722	0.660668
CD163	0.00662099	0.669846
N6AMT2	0.00680475	0.641014
S100A12	0.0069885	0.627732
SIRT4	0.00717224	0.636005
NAPRT	0.00735598	0.6311
GMPR	0.00772342	0.605092
SQRDL	0.00790713	0.613232
LOC101929757	0.00809083	0.612931
CLDN6	0.00827452	0.611666
LINC01410	0.00845821	0.611238
KLHDC8B	0.00864188	0.605296
DNAAF1	0.00882555	0.604032
PLA1A	0.00919285	0.602717
SYK	0.00956013	0.590797
TNAP	0.00974375	0.594313
HLA-DQB1	0.00992737	0.597248
POLD4	0.010111	0.589677
CNN1	0.0104782	0.600421
HRH1	0.0110289	0.596484
KRTAP5-2	0.00165628	-0.735437
SP5	0.00184026	-0.730793
MYLK-AS1	0.00202424	-0.718468
USH1C	0.00211096	-0.641657
FNDC4	0.00220822	-0.706492
LRRC75A	0.00239218	-0.697858
LOC101929609	0.00257613	-0.696666
ARHGEF5	0.00276008	-0.724928
LOC642533	0.00294402	-0.68115
LOC285627	0.00312795	-0.674928
CTB-50L17.7	0.00331187	-0.652549
LOC157931	0.00349578	-0.65199
LINC00474	0.00367968	-0.643955
KRT72	0.00404746	-0.636642
CHRNA2	0.00441521	-0.6158
SH2D2A	0.00459907	-0.645227
LOC101929655	0.00478293	-0.620741
EPB41L4A-AS2	0.00496677	-0.617494
SLC22A9	0.00515061	-0.617299
CRTC2	0.00533443	-0.615814
LINC01348	0.00570206	-0.612343
LOC100288123	0.00588587	-0.609987
IFT140	0.00606966	-0.598988
PRPH	0.00625344	-0.642241
S1PR5	0.00643722	-0.603174
GPR45	0.00662099	-0.61683
LOC100506014	0.00680475	-0.587037
