# Supplementary material for: Integrated bioinformatics and machine learning identify S100A9 and VGLL1 as hub genes for schizophrenia
Source: Front Psychiatry. 2025 Sep 4;16:1621219. doi: 10.3389/fpsyt.2025.1621219 (PMC12443780; doi:10.3389/fpsyt.2025.1621219)
Supplement: Supplementary Table 3 — 211 S100A9-related DEGs. [file Table3.xlsx]

## Sheet: Sheet1
id	logFC	AveExpr	t	P.Value	adj.P.Val	B
HOXB3	-1.06464	1.89857	-3.19357	0.00289492	0.12621	-1.66231
SLC25A26	-1.04715	1.94806	-2.54866	0.0151641	0.201834	-3.07401
LOC81691	-1.00963	0.977138	-3.14854	0.00326768	0.1336	-1.76676
CD1C	-0.956452	1.70961	-2.69403	0.010607	0.182015	-2.77292
BUB1B	-0.931604	1.98516	-3.56324	0.00104332	0.0938439	-0.777522
GLRA2	-0.92256	3.07573	-2.61134	0.0130145	0.192071	-2.94554
NMU	-0.917186	1.14733	-2.71447	0.0100791	0.177946	-2.72972
HCG9	-0.915247	1.2464	-3.52101	0.00117491	0.0962815	-0.880869
IFNW1	-0.884573	1.92211	-2.56356	0.0146255	0.198393	-3.04366
CGREF1	-0.861715	3.02187	-2.54982	0.0151215	0.201834	-3.07165
PSPH	-0.83956	3.66756	-3.84869	0.000461387	0.0740608	-0.0657847
MASP1	-0.817557	1.33379	-3.00765	0.00474985	0.149522	-2.08833
PENK	-0.812579	2.64998	-2.53724	0.0155895	0.202271	-3.0972
PCDHGB7	-0.810592	1.61434	-2.90528	0.0062025	0.158263	-2.31674
MSX2	-0.804321	1.50972	-3.49303	0.00127074	0.0974583	-0.949044
TNFSF4	-0.7924	2.35188	-2.38362	0.0224698	0.229752	-3.40206
GUCA1B	-0.791625	2.12045	-2.82333	0.00765546	0.161812	-2.49621
LINC00588	-0.788801	0.675753	-2.93201	0.00578746	0.156937	-2.25754
WFDC8	-0.782738	2.2516	-2.99057	0.00496761	0.151151	-2.12677
BFSP2	-0.775463	1.16324	-2.75421	0.00912188	0.172332	-2.64514
RBP4	-0.775406	3.78767	-2.18743	0.0352042	0.270278	-3.77153
KRT75	-0.768858	1.15825	-2.64512	0.0119759	0.186741	-2.87545
TULP2	-0.758343	1.03322	-2.28816	0.0280285	0.249743	-3.58472
ADD3-AS1	-0.744929	1.94813	-3.99291	0.000303151	0.0674358	0.301543
LAMC2	-0.740951	1.20624	-2.83902	0.00735473	0.161812	-2.46208
SMAP1	-0.734592	4.47809	-3.16423	0.00313286	0.12901	-1.73044
IL13RA2	-0.726776	1.31672	-2.28863	0.027999	0.249741	-3.58385
LAMB1	-0.721695	2.71114	-2.17615	0.0361021	0.273533	-3.79207
OPRM1	-0.714525	1.46704	-2.87218	0.00675523	0.159627	-2.38961
BMP10	-0.712406	2.16369	-2.37144	0.0231189	0.23214	-3.42567
PRTN3	-0.709784	0.988473	-2.03732	0.0489282	0.313594	-4.03811
KLRC3	-0.709409	1.75681	-2.23138	0.0318938	0.262307	-3.6908
HCRTR2	-0.700759	2.64659	-3.20302	0.00282198	0.124298	-1.64029
CDT1	-0.699368	1.31845	-2.05308	0.047295	0.308972	-4.01081
MAP4K2	-0.698061	2.43722	-3.2552	0.00244977	0.124298	-1.51811
PKP2	-0.697768	1.09466	-2.33149	0.0253682	0.240881	-3.50249
ABCB6	-0.686741	2.51743	-2.78239	0.00849493	0.168248	-2.58469
LTB4R	-0.685819	1.50302	-2.72153	0.00990264	0.176941	-2.71476
ITPA	-0.685524	2.54832	-2.33397	0.0252229	0.240881	-3.49774
ZNRF4	-0.68147	2.50012	-2.09256	0.0434112	0.294148	-3.9417
PACRG	-0.681338	2.53584	-2.12462	0.0404666	0.284598	-3.88484
NTNG1	-0.674127	2.56398	-2.57494	0.0142261	0.196384	-3.0204
KCNK2	-0.669622	2.10285	-2.50651	0.0167882	0.205523	-3.15923
ECM2	-0.66898	1.56595	-2.68933	0.0107319	0.182678	-2.78282
IFNG	-0.667505	1.09371	-2.33382	0.0252317	0.240881	-3.49803
NUPL2	-0.667448	3.48207	-3.0668	0.00406335	0.142287	-1.95431
CUBN	-0.662883	2.18281	-2.32608	0.0256876	0.241741	-3.51282
CNTN5	-0.660664	1.90927	-3.20716	0.00279062	0.124298	-1.63064
TERT	-0.654197	1.61184	-2.51293	0.016531	0.204979	-3.14632
GAS2	-0.638192	2.45016	-2.64209	0.0120656	0.187432	-2.88174
FRZB	-0.636083	2.73213	-3.73611	0.000638177	0.0790322	-0.349083
SLC17A3	-0.633877	1.19958	-2.51385	0.0164943	0.204979	-3.14446
KIF11	-0.633765	1.13931	-2.22098	0.0326513	0.263959	-3.71002
HMGCS1	-0.629673	4.11347	-3.0038	0.00479816	0.149636	-2.09701
KCNB2	-0.626384	2.24483	-3.40706	0.00161444	0.10583	-1.15694
CACNA2D1	-0.625605	4.28027	-2.93351	0.00576496	0.156937	-2.25421
CDH15	-0.616473	1.70653	-2.87199	0.00675844	0.159627	-2.39001
C19orf26	-0.614874	1.96084	-2.43241	0.0200328	0.217965	-3.30668
SLAMF1	-0.608091	1.00896	-2.02938	0.0497695	0.315465	-4.0518
ALOX15	-0.606344	1.58267	-2.73382	0.00960198	0.175749	-2.68864
KRT14	-0.60041	0.758725	-2.29578	0.0275432	0.248088	-3.57034
PTK6	-0.597505	1.42926	-2.26566	0.0295069	0.253458	-3.62699
PDK2	-0.595133	4.18312	-2.18501	0.0353957	0.271261	-3.77596
BLK	-0.59442	1.76711	-2.47712	0.0180126	0.211716	-3.21806
MYF5	-0.593598	0.865085	-2.33039	0.0254325	0.240881	-3.50458
FAM149A	-0.590119	3.89015	-2.88638	0.00651274	0.159627	-2.35841
LINC00950	-0.587136	2.76627	-2.52453	0.0160753	0.203888	-3.12292
STON1	0.585706	1.45863	2.34538	0.0245646	0.239071	-3.47588
CSF3R	0.586862	3.17841	3.14061	0.0033379	0.134879	-1.78508
DDIT4	0.590618	5.38364	2.36875	0.0232645	0.233054	-3.43087
CDKN1C	0.591804	5.44563	2.9017	0.00626013	0.158263	-2.32464
SPTLC2	0.592684	2.77716	2.91112	0.00610958	0.158263	-2.30384
RFX4	0.593271	2.87935	2.60107	0.0133461	0.192508	-2.96672
TRIM21	0.593281	3.13998	2.49593	0.01722	0.208304	-3.18047
DFFB	0.593585	2.82283	2.50851	0.0167074	0.205272	-3.1552
SPRR1B	0.594369	1.90373	2.05036	0.0475734	0.309578	-4.01553
GPR65	0.595166	1.7474	2.61896	0.0127732	0.190484	-2.92978
PMP2	0.595385	5.09768	2.5636	0.014624	0.198393	-3.04357
NFKBIA	0.596127	5.73009	3.98951	0.000306189	0.0674358	0.292819
ABTB2	0.596332	2.281	2.44512	0.0194386	0.215037	-3.28161
IRF1	0.596978	2.1292	2.95324	0.00547656	0.154728	-2.2103
MT1H	0.59907	7.96886	2.94462	0.00560084	0.155387	-2.22951
BTK	0.60464	1.316	2.46729	0.0184402	0.213035	-3.23765
TMED1	0.605437	3.45983	3.39378	0.00167491	0.107758	-1.18884
CCDC94	0.607328	2.66835	2.53618	0.0156293	0.202271	-3.09934
PLP2	0.607431	2.93267	2.24976	0.0305935	0.258577	-3.65668
CRYAB	0.608969	8.25353	3.31527	0.00207914	0.119548	-1.3762
BIN1	0.615369	7.21906	4.82943	2.46e-05	0.035066	2.50188
SLC1A5	0.616549	2.92134	2.49252	0.0173612	0.208304	-3.1873
CSF1R	0.616946	4.46022	2.19935	0.0342777	0.269186	-3.74976
RALGDS	0.618217	4.81963	2.90561	0.00619723	0.158263	-2.31601
FYB	0.618243	1.8848	2.88723	0.00649849	0.159627	-2.35654
HSD11B2	0.627506	1.24527	2.03531	0.0491401	0.313594	-4.04158
DOT1L	0.627767	1.84551	2.337	0.0250464	0.240473	-3.49194
CTSS	0.629395	2.36733	3.12723	0.00345954	0.13522	-1.81591
ARPC1B	0.629628	4.34283	4.34749	0.000105997	0.0603828	1.22216
PDPN	0.630245	2.11879	2.87513	0.00670416	0.159627	-2.38313
HIST1H2BD	0.632979	3.19988	2.39085	0.0220927	0.228273	-3.38802
SLC26A2	0.633617	3.07762	2.85022	0.00714684	0.161706	-2.43766
NUPR1	0.633953	4.50378	2.8826	0.00657642	0.159627	-2.36672
HGF	0.634237	1.03296	2.85585	0.00704442	0.161706	-2.42535
IFITM1	0.635933	6.32156	2.93263	0.00577822	0.156937	-2.25618
C1R	0.637014	3.52994	2.63415	0.0123044	0.187471	-2.89827
MYRF	0.638836	5.59454	2.57047	0.0143816	0.196972	-3.02954
CAPN6	0.64338	0.755134	2.58873	0.0137551	0.193956	-2.99211
FCGR2A	0.643417	2.067	2.13526	0.0395288	0.282745	-3.86582
ITPKB	0.643963	5.27518	3.45528	0.00141199	0.103216	-1.04063
CEBPD	0.649278	5.61022	2.97671	0.00515106	0.151943	-2.15784
TRADD	0.654501	2.60104	2.18796	0.035163	0.270278	-3.77058
PRKD3	0.656025	2.40354	3.49814	0.00125268	0.0974583	-0.936598
EVI2B	0.658196	2.55753	2.72506	0.00981527	0.176941	-2.70726
HIST1H1E	0.658323	1.11287	2.07167	0.045429	0.301391	-3.97838
SLA	0.664278	3.60978	2.57201	0.0143278	0.196972	-3.02639
RAB13	0.666563	5.09995	3.68847	0.000731358	0.0825838	-0.467986
BEST1	0.66859	3.66931	2.96523	0.00530795	0.154728	-2.18353
PPAP2C	0.670067	4.06864	2.59337	0.0136002	0.193956	-2.98259
SIPA1	0.671408	3.29662	3.02758	0.00450723	0.146442	-2.04335
ANGPT2	0.673597	2.49615	3.24056	0.0025492	0.124298	-1.55249
ACKR1	0.674334	3.76941	2.97744	0.00514123	0.151943	-2.1562
DNAH17	0.678966	2.31026	2.39185	0.0220407	0.228012	-3.38607
ZFP36	0.681417	4.84656	2.45739	0.0188799	0.214819	-3.2573
AQP1	0.682048	4.94619	2.49005	0.0174641	0.208715	-3.19224
HCLS1	0.682751	4.68591	3.97998	0.000314845	0.0674358	0.268422
MT1E	0.685605	8.36765	3.54126	0.00110992	0.0962815	-0.831367
MCM5	0.687705	1.88793	2.96749	0.00527674	0.154417	-2.17849
PPFIBP2	0.688155	3.00863	2.53625	0.0156267	0.202271	-3.0992
CDH19	0.688883	3.29316	4.35275	0.00010434	0.0603828	1.23597
MYH3	0.691889	1.27841	2.42141	0.0205602	0.221291	-3.3283
GATA6	0.692209	1.93513	2.49222	0.0173738	0.208304	-3.1879
SRGN	0.696444	4.97298	3.11259	0.00359752	0.137236	-1.84958
GPR1	0.696775	4.78709	2.65325	0.0117375	0.185049	-2.85848
TAGLN2	0.697301	4.79577	4.03189	0.000270406	0.0674358	0.401596
SH2D2A	0.706486	1.10814	2.09424	0.0432516	0.293892	-3.93873
ADORA3	0.707794	2.97886	2.20821	0.0336029	0.268102	-3.73352
HIST1H1C	0.707935	2.46379	2.66601	0.0113724	0.184397	-2.83181
SMG6	0.708741	2.44336	2.40361	0.0214407	0.225515	-3.36315
CEL	0.715168	1.49259	2.34316	0.0246915	0.239561	-3.48014
HLA-DRB4	0.72082	1.64686	2.1886	0.0351125	0.270278	-3.7694
CD74	0.721753	5.34704	2.83382	0.00745326	0.161812	-2.47342
ACVRL1	0.725189	2.27549	2.99793	0.0048726	0.150312	-2.11021
OPLAH	0.727804	3.07022	3.30819	0.00211988	0.120763	-1.393
FMO6P	0.734042	1.7576	2.38704	0.0222909	0.229213	-3.39543
MT1X	0.737775	7.59854	3.26482	0.00238647	0.124298	-1.49547
EIF5A	0.74254	4.70139	3.00688	0.00475951	0.149522	-2.09007
ENO3	0.753009	1.06014	2.42726	0.0202781	0.21906	-3.31681
HLA-DRB6	0.753591	2.83456	2.81454	0.00782902	0.163168	-2.51529
FCER1G	0.753636	3.60095	2.63977	0.0121349	0.187432	-2.88658
MAFF	0.75424	3.7984	3.18384	0.00297186	0.128075	-1.68494
TGM2	0.765986	3.55988	2.79412	0.00824603	0.167606	-2.55942
TYROBP	0.767003	4.64474	3.8215	0.000499134	0.0771192	-0.134498
MMP9	0.770879	3.08543	3.7836	0.000556781	0.0790322	-0.229967
RAC2	0.772184	2.76305	3.77193	0.000575788	0.0790322	-0.259278
SYK	0.773702	1.54486	3.02355	0.00455534	0.147092	-2.05246
HK2	0.776891	2.04044	2.45342	0.0190592	0.21496	-3.26518
CLEC2B	0.787402	1.68697	2.28918	0.0279634	0.249683	-3.5828
FKBP5	0.78952	4.32627	3.3754	0.00176222	0.109414	-1.23291
TIMP1	0.80109	4.82533	2.55867	0.0148002	0.199791	-3.05363
YBX3	0.803862	3.63101	3.27123	0.00234511	0.124298	-1.48036
CP	0.807786	3.33801	2.25791	0.0300323	0.256114	-3.64148
MST1R	0.813577	1.79473	2.19309	0.0347616	0.270034	-3.76121
2025-03-03	0.816512	1.73055	2.70281	0.0103772	0.180598	-2.75439
CLIC1	0.828701	4.08835	5.50335	3.09e-06	0.012366	4.3166
PGAM2	0.830039	1.65993	2.37678	0.0228322	0.230635	-3.41533
GBP1	0.84616	2.46019	2.79019	0.0083288	0.167935	-2.56791
IFITM2	0.859306	6.93349	4.40189	9e-05	0.0603828	1.36524
IRF7	0.865454	2.54861	2.10588	0.0421648	0.290563	-3.91814
HSPB1	0.869594	6.97143	4.10349	0.000219014	0.0668384	0.586168
ODF2	0.87513	2.16193	2.4378	0.0197787	0.216678	-3.29605
WWTR1	0.876296	3.4243	3.23409	0.00259432	0.124298	-1.56765
MT2A	0.880341	7.78814	3.31432	0.00208457	0.119548	-1.37846
LCP1	0.881553	3.31807	4.18342	0.000172878	0.0610988	0.793396
CCL2	0.891478	1.8872	2.18447	0.0354382	0.271343	-3.77693
IFITM3	0.903423	8.13399	3.24055	0.00254926	0.124298	-1.55251
PSMB8	0.912844	2.01687	2.2245	0.0323929	0.263578	-3.70352
CDKN1A	0.914904	4.49422	3.70776	0.000692137	0.0799232	-0.419908
EFNA1	0.918566	3.91411	2.76239	0.00893554	0.172113	-2.62763
ITGB4	0.956644	2.81132	3.06085	0.00412791	0.142806	-1.96785
S100A12	0.960924	2.60198	2.53568	0.0156482	0.202271	-3.10036
SELE	0.987631	1.76068	2.98679	0.005017	0.151676	-2.13524
AZGP1	0.991012	2.49638	4.28284	0.000128601	0.0610988	1.0527
LAPTM5	0.996744	5.22867	4.15267	0.000189374	0.0610988	0.713543
SERPINA1	1.00397	2.56762	4.23592	0.000147904	0.0610988	0.930118
CD163	1.01541	2.68317	3.09363	0.00378393	0.139016	-1.89305
TNFRSF1B	1.0358	3.2392	3.63369	0.000854764	0.0857928	-0.603918
S100A11	1.03784	3.4145	2.58638	0.0138343	0.194112	-2.99694
PLEK	1.04015	2.28254	3.75975	0.00059631	0.0790322	-0.289855
PTPRC	1.09531	2.44336	3.9794	0.000315387	0.0674358	0.266916
VSIG4	1.12531	4.43243	4.18141	0.000173914	0.0610988	0.788159
TLR2	1.16992	2.38056	3.68696	0.000734508	0.0825838	-0.471735
SERPINB1	1.16996	1.68666	3.25091	0.00247848	0.124298	-1.52818
RNASE6	1.18177	1.52935	3.01941	0.00460521	0.147938	-2.0618
ALOX5AP	1.19598	3.54922	3.54877	0.00108671	0.0962815	-0.812984
SPP1	1.20346	7.31688	3.88018	0.000421126	0.0726646	0.0140255
HMOX1	1.2241	2.37422	3.61914	0.000890809	0.0868454	-0.639906
LRRC32	1.23303	2.85914	3.75348	0.000607152	0.0790322	-0.305585
BCL2A1	1.25528	1.91821	5.08198	1.13e-05	0.0242382	3.18027
RGS1	1.28316	2.31364	2.76273	0.00892802	0.172113	-2.62692
OSMR	1.29774	1.89861	3.28762	0.00224259	0.124298	-1.44169
LST1	1.29796	2.57219	3.89403	0.000404525	0.0726646	0.0491888
CHI3L1	1.36244	4.75554	3.20574	0.00280135	0.124298	-1.63395
ITGB2	1.36724	2.41271	3.08809	0.0038401	0.139016	-1.90572
C10orf10	1.37025	4.056	3.21409	0.00273878	0.124298	-1.61445
GMFG	1.47691	1.91315	4.05855	0.000250026	0.0674358	0.470198
CD14	1.52081	3.66003	3.74434	0.000623284	0.0790322	-0.328474
FCGBP	1.53369	2.62474	3.76339	0.000590099	0.0790322	-0.280714
IL4R	1.54751	2.85393	3.3575	0.00185136	0.112273	-1.27568
HLA-DRA	1.66023	4.836	3.21534	0.00272954	0.124298	-1.61153
C1QB	2.06426	4.68528	4.56459	5.51e-05	0.0515178	1.7955
SERPINA3	2.14025	4.90243	3.84375	0.000468026	0.0740608	-0.0782693
S100A8	2.57187	3.89621	5.39332	4.34e-06	0.012366	4.01972
S100A9	3.59815	2.68226	11.0403	3.52e-13	3e-09	17.4976
