# Supplementary material for: Integrated bioinformatics and machine learning identify S100A9 and VGLL1 as hub genes for schizophrenia
Source: Front Psychiatry. 2025 Sep 4;16:1621219. doi: 10.3389/fpsyt.2025.1621219 (PMC12443780; doi:10.3389/fpsyt.2025.1621219)
Supplement: Supplementary Table 4 — 54 VGLL1-related DEGs. [file Table4.xlsx]

## Sheet: Sheet1
id	logFC	AveExpr	t	P.Value	adj.P.Val	B
CILP	-1.05811	1.25114	-2.86153	0.00694083	0.999035	-2.97378
ITGB7	-0.931037	2.48125	-2.95696	0.00542221	0.999035	-2.85598
SELL	-0.930008	2.70116	-3.9727	0.00032141	0.514248	-1.52975
DNALI1	-0.888841	2.11193	-2.35002	0.0242985	0.999035	-3.57122
MAGEA1	-0.863762	1.47362	-3.93283	0.000361087	0.514248	-1.58324
NTF3	-0.845014	1.8784	-2.61385	0.0129321	0.999035	-3.27091
LMAN1	-0.802697	2.11428	-2.79243	0.00827956	0.999035	-3.05799
SNTB1	-0.782844	1.17001	-2.79586	0.0082079	0.999035	-3.05384
NKX2-8	-0.739901	1.81869	-2.39812	0.0217157	0.999035	-3.51785
SLC5A4	-0.738084	1.04478	-2.42793	0.0202428	0.999035	-3.48446
CPA3	-0.726117	0.509972	-4.18888	0.000169968	0.363094	-1.23916
KCNA4	-0.711159	1.0797	-2.07155	0.0454374	0.999035	-3.86644
NCF2	-0.70879	1.11968	-2.37515	0.0229161	0.999035	-3.54342
CYP2B7P	-0.699863	2.72254	-2.40289	0.0214737	0.999035	-3.51253
CLTCL1	-0.696337	2.07759	-2.05702	0.0468894	0.999035	-3.88115
TCHH	-0.690853	1.2002	-2.07433	0.045164	0.999035	-3.86362
GAMT	-0.687778	2.72572	-2.39677	0.0217847	0.999035	-3.51936
KRT32	-0.659419	1.62842	-2.12882	0.0400896	0.999035	-3.80773
MAP3K8	-0.647304	1.69411	-2.40792	0.0212215	0.999035	-3.50691
NFKB1	-0.645695	3.18144	-2.33392	0.0252224	0.999035	-3.58893
HIC1	-0.645573	0.955367	-2.63813	0.0121817	0.999035	-3.24238
FKBP5	-0.636686	4.32627	-2.58443	0.013898	0.999035	-3.30528
MTG1	-0.627882	3.13868	-2.29026	0.0278909	0.999035	-3.63659
GFER	-0.627197	1.66944	-2.03406	0.0492679	0.999035	-3.90427
NEDD4	-0.625738	1.4089	-2.24151	0.0311676	0.999035	-3.68913
VRK2	-0.620884	3.13553	-3.12837	0.00344786	0.999035	-2.6404
NRP1	-0.613127	1.01434	-2.22988	0.0319978	0.999035	-3.70155
DBF4	-0.603137	1.9519	-2.5112	0.0165971	0.999035	-3.38991
LOC100294145	-0.600977	1.73802	-2.05899	0.0466905	0.999035	-3.87917
COCH	-0.591517	3.14504	-4.32228	0.000114206	0.363094	-1.05975
CXCL6	0.616956	1.34337	3.0705	0.00402247	0.999035	-2.71372
CCDC106	0.622259	3.23813	2.12243	0.0406581	0.999035	-3.81435
MSH4	0.64025	1.41835	2.3434	0.0246748	0.999035	-3.57851
KLF1	0.642688	2.29804	2.73367	0.00960356	0.999035	-3.12883
FXN	0.642691	2.62809	3.36238	0.00182588	0.999035	-2.33921
LEP	0.644789	0.560163	2.23891	0.0313512	0.999035	-3.6919
CD70	0.645137	2.81726	2.68355	0.0108853	0.999035	-3.18866
MKRN3	0.6483	0.99507	2.19538	0.0345802	0.999035	-3.73817
ZNF674	0.658847	1.08987	2.5214	0.0161945	0.999035	-3.37821
CLEC4M	0.695183	1.27105	2.24905	0.0306391	0.999035	-3.68105
APOL1	0.70358	2.55259	3.14421	0.00330475	0.999035	-2.62026
CD48	0.722221	1.57704	2.96293	0.00533846	0.999035	-2.84856
PHOX2B	0.734276	2.55544	2.55546	0.0149135	0.999035	-3.33892
CHAD	0.770677	1.64413	2.45214	0.0191143	0.999035	-3.45717
RP11-79P5.2	0.797356	1.00758	2.25811	0.0300152	0.999035	-3.67132
CRYGC	0.807742	2.06818	2.94959	0.00552729	0.999035	-2.86513
BMP3	0.808839	1.05363	2.34188	0.0247618	0.999035	-3.58018
HGC6.3	0.814318	2.22388	2.94421	0.00560527	0.999035	-2.87181
FGA	0.846123	1.48569	2.55942	0.0147709	0.999035	-3.33434
PINLYP	0.862811	1.91211	2.39787	0.0217285	0.999035	-3.51813
PROP1	0.879635	2.4714	3.13782	0.0033618	0.999035	-2.62839
EIF1AY	1.0352	2.18501	2.1554	0.0378027	0.999035	-3.78012
PRSS3P3	1.14579	0.729779	4.19742	0.000165708	0.363094	-1.22766
VGLL1	1.69313	0.97445	11.8629	4.43e-14	3.78e-10	6.03637
